# Supplementary material for: A novel epigenetic signature for overall survival prediction in patients with breast cancer
Source: J Transl Med. 2019 Nov 20;17:380. doi: 10.1186/s12967-019-2126-6 (PMC6889649; doi:10.1186/s12967-019-2126-6)
Supplement: Supplementary file 1 — Additional file 1. Clinical informations for TCGA cohort [file 12967_2019_2126_MOESM1_ESM.csv]

	sampleID	EVENT	OS	molecular_subtype	AJCC_Stage	Age
1	TCGA-A1-A0SD-01	0	437	Luminal A	Stage II	59
2	TCGA-A1-A0SE-01	0	1321	Luminal A	Stage I	56
3	TCGA-A1-A0SH-01	0	1437	Luminal A	Stage II	39
4	TCGA-A1-A0SJ-01	0	416	Luminal A	Stage III	39
5	TCGA-A1-A0SK-01	1	967	Triple Negative	Stage II	54
6	TCGA-A1-A0SM-01	0	242	Luminal B	Stage II	77
7	TCGA-A1-A0SO-01	0	852	Triple Negative	Stage II	67
8	TCGA-A1-A0SP-01	0	584	Triple Negative	Stage II	40
9	TCGA-A2-A04N-01	0	4354	Luminal A	Stage I	66
10	TCGA-A2-A04P-01	1	548	Triple Negative	Stage III	36
11	TCGA-A2-A04Q-01	0	2385	Triple Negative	Stage I	48
12	TCGA-A2-A04R-01	0	3709	Luminal B	Stage I	36
13	TCGA-A2-A04T-01	0	2246	Triple Negative	Stage II	62
14	TCGA-A2-A04U-01	0	2654	Triple Negative	Stage II	47
15	TCGA-A2-A04V-01	1	1920	Luminal A	Stage II	39
16	TCGA-A2-A04W-01	0	3102	HER2-enriched	Stage II	50
17	TCGA-A2-A04X-01	0	1686	HER2-enriched	Stage II	34
18	TCGA-A2-A04Y-01	0	1099	Luminal A	Stage II	53
19	TCGA-A2-A0CL-01	0	3015	HER2-enriched	Stage III	37
20	TCGA-A2-A0CM-01	1	754	Triple Negative	Stage II	40
21	TCGA-A2-A0CP-01	0	2813	Luminal A	Stage I	60
22	TCGA-A2-A0CQ-01	0	2695	Luminal A	Stage I	62
23	TCGA-A2-A0CS-01	1	2348	Luminal A	Stage IV	73
24	TCGA-A2-A0CT-01	0	2289	Luminal B	Stage II	71
25	TCGA-A2-A0CU-01	1	158	Luminal A	Stage II	73
26	TCGA-A2-A0CV-01	0	3011	Luminal A	Stage II	41
27	TCGA-A2-A0CW-01	0	3283	Luminal B	Stage II	67
28	TCGA-A2-A0CX-01	0	1728	HER2-enriched	Stage II	52
29	TCGA-A2-A0CY-01	0	1673	HER2-enriched	Stage II	63
30	TCGA-A2-A0CZ-01	0	1616	Luminal A	Stage II	46
31	TCGA-A2-A0D0-01	0	2048	Triple Negative	Stage II	60
32	TCGA-A2-A0D1-01	0	1051	HER2-enriched	Stage II	76
33	TCGA-A2-A0D2-01	0	1027	Triple Negative	Stage II	45
34	TCGA-A2-A0D3-01	0	1873	Luminal A	Stage I	42
35	TCGA-A2-A0D4-01	0	767	Luminal B	Stage II	37
36	TCGA-A2-A0EM-01	0	3094	Luminal A	Stage I	73
37	TCGA-A2-A0EN-01	0	2718	Luminal A	Stage II	70
38	TCGA-A2-A0EO-01	0	2442	Luminal A	Stage I	54
39	TCGA-A2-A0EQ-01	0	2426	HER2-enriched	Stage II	64
40	TCGA-A2-A0ER-01	0	2263	Luminal B	Stage I	63
41	TCGA-A2-A0ES-01	0	2190	Luminal A	Stage II	52
42	TCGA-A2-A0ET-01	0	1066	Luminal A	Stage III	58
43	TCGA-A2-A0EU-01	0	1043	Luminal A	Stage I	79
44	TCGA-A2-A0EV-01	0	968	Luminal A	Stage I	80
45	TCGA-A2-A0EW-01	1	1884	Luminal A	Stage III	53
46	TCGA-A2-A0EX-01	0	752	Luminal A	Stage II	46
47	TCGA-A2-A0EY-01	0	1925	Luminal B	Stage II	62
48	TCGA-A2-A0ST-01	0	3017	Triple Negative	Stage II	62
49	TCGA-A2-A0SU-01	0	1662	Luminal A	Stage II	66
50	TCGA-A2-A0SV-01	1	825	Luminal B	Stage IV	63
51	TCGA-A2-A0SW-01	1	1365	Luminal B	Stage IV	82
52	TCGA-A2-A0SX-01	0	1534	Triple Negative	Stage I	48
53	TCGA-A2-A0SY-01	0	1347	Luminal A	Stage III	62
54	TCGA-A2-A0T0-01	0	533	Triple Negative	Stage II	59
55	TCGA-A2-A0T1-01	0	521	HER2-enriched	Stage III	55
56	TCGA-A2-A0T2-01	1	255	Triple Negative	Stage IV	66
57	TCGA-A2-A0T3-01	0	1516	Luminal B	Stage I	37
58	TCGA-A2-A0T4-01	0	624	Luminal B	Stage II	62
59	TCGA-A2-A0T5-01	0	531	Luminal A	Stage II	39
60	TCGA-A2-A0T6-01	0	575	Luminal A	Stage II	50
61	TCGA-A2-A0T7-01	0	631	Luminal A	Stage II	51
62	TCGA-A2-A0YC-01	0	990	Luminal A	Stage II	59
63	TCGA-A2-A0YD-01	0	769	Luminal A	Stage II	63
64	TCGA-A2-A0YE-01	0	554	Triple Negative	Stage II	48
65	TCGA-A2-A0YF-01	0	1535	Luminal A	Stage I	67
66	TCGA-A2-A0YG-01	0	666	Luminal B	Stage III	63
67	TCGA-A2-A0YH-01	0	659	Luminal B	Stage III	53
68	TCGA-A2-A0YI-01	0	1505	Luminal A	Stage I	62
69	TCGA-A2-A0YL-01	0	1474	Luminal A	Stage III	48
70	TCGA-A2-A0YM-01	0	965	Triple Negative	Stage II	67
71	TCGA-A2-A1G6-01	0	501	Triple Negative	Stage III	50
72	TCGA-A7-A0CD-01	0	1165	Luminal A	Stage I	66
73	TCGA-A7-A0CE-01	0	1074	Triple Negative	Stage II	57
74	TCGA-A7-A0CG-01	0	1043	Luminal A	Stage II	78
75	TCGA-A7-A0CH-01	0	1079	Luminal A	Stage II	79
76	TCGA-A7-A0CJ-01	0	931	Luminal B	Stage II	57
77	TCGA-A7-A0D9-01	0	1139	Luminal A	Stage II	37
78	TCGA-A7-A0DA-01	0	1085	Triple Negative	Stage II	62
79	TCGA-A7-A0DB-01	0	1007	Luminal A	Stage II	56
80	TCGA-A7-A13F-01	0	765	Luminal B	Stage III	44
81	TCGA-A7-A26F-01	0	738	Triple Negative	Stage I	55
82	TCGA-A7-A26G-01	0	722	Triple Negative	Stage II	50
83	TCGA-A7-A26I-01	0	661	Triple Negative	Stage II	65
84	TCGA-A8-A06O-01	0	396	Luminal B	Stage I	60
85	TCGA-A8-A06P-01	0	396	Luminal A	Stage III	63
86	TCGA-A8-A06Q-01	0	31	Luminal B	Stage III	63
87	TCGA-A8-A06R-01	0	547	Luminal B	Stage II	69
88	TCGA-A8-A06T-01	0	1614	Luminal A	Stage III	75
89	TCGA-A8-A06U-01	1	883	Luminal A	Stage II	80
90	TCGA-A8-A06X-01	1	943	Luminal B	Stage II	77
91	TCGA-A8-A06Y-01	0	791	Luminal A	Stage II	66
92	TCGA-A8-A06Z-01	0	31	Luminal B	Stage II	84
93	TCGA-A8-A075-01	0	518	HER2-enriched	Stage II	42
94	TCGA-A8-A076-01	0	1642	HER2-enriched	Stage II	66
95	TCGA-A8-A079-01	0	274	Luminal B	Stage III	69
96	TCGA-A8-A07B-01	0	1308	HER2-enriched	Stage II	69
97	TCGA-A8-A07C-01	0	1034	Triple Negative	Stage II	57
98	TCGA-A8-A07F-01	0	577	Luminal A	Stage II	65
99	TCGA-A8-A07G-01	0	577	Luminal A	Stage II	65
100	TCGA-A8-A07I-01	0	426	HER2-enriched	Stage III	69
101	TCGA-A8-A07J-01	0	365	Luminal A	Stage II	35
102	TCGA-A8-A07L-01	0	975	Luminal B	Stage III	58
103	TCGA-A8-A07O-01	0	304	Triple Negative	Stage II	51
104	TCGA-A8-A07P-01	0	334	Luminal A	Stage II	68
105	TCGA-A8-A07S-01	0	243	Luminal B	Stage II	73
106	TCGA-A8-A07W-01	0	304	Luminal B	Stage IV	76
107	TCGA-A8-A07Z-01	0	1371	Luminal B	Stage II	85
108	TCGA-A8-A084-01	0	458	Luminal B	Stage II	81
109	TCGA-A8-A085-01	0	1124	Luminal B	Stage II	44
110	TCGA-A8-A086-01	0	396	Luminal A	Stage II	59
111	TCGA-A8-A08A-01	0	30	Luminal A	Stage I	89
112	TCGA-A8-A08B-01	0	1156	HER2-enriched	Stage II	52
113	TCGA-A8-A08C-01	0	881	Luminal A	Stage II	65
114	TCGA-A8-A08F-01	0	1004	Luminal B	Stage III	59
115	TCGA-A8-A08G-01	0	607	Luminal B	Stage II	41
116	TCGA-A8-A08I-01	0	365	Luminal B	Stage II	53
117	TCGA-A8-A08J-01	1	1127	HER2-enriched	Stage IV	52
118	TCGA-A8-A08L-01	1	304	HER2-enriched	Stage III	89
119	TCGA-A8-A08O-01	0	943	Luminal A	Stage IV	45
120	TCGA-A8-A08P-01	0	943	Luminal B	Stage III	70
121	TCGA-A8-A08R-01	0	30	Triple Negative	Stage II	52
122	TCGA-A8-A08T-01	1	3409	Luminal A	Stage IV	64
123	TCGA-A8-A08X-01	0	1308	HER2-enriched	Stage III	43
124	TCGA-A8-A08Z-01	0	1217	Luminal A	Stage III	76
125	TCGA-A8-A091-01	0	1004	Luminal A	Stage II	61
126	TCGA-A8-A092-01	0	942	HER2-enriched	Stage III	48
127	TCGA-A8-A093-01	0	546	Luminal A	Stage II	61
128	TCGA-A8-A095-01	0	1277	Luminal B	Stage I	45
129	TCGA-A8-A097-01	0	365	Luminal B	Stage II	65
130	TCGA-A8-A09B-01	0	365	Luminal A	Stage III	58
131	TCGA-A8-A09D-01	0	1522	Luminal B	Stage II	47
132	TCGA-A8-A09I-01	0	1371	Luminal B	Stage II	84
133	TCGA-A8-A09M-01	0	1006	Luminal B	Stage III	75
134	TCGA-A8-A09N-01	0	31	Luminal B	Stage III	57
135	TCGA-A8-A09Q-01	0	761	Luminal B	Stage III	83
136	TCGA-A8-A09R-01	0	273	Luminal B	Stage II	82
137	TCGA-A8-A09V-01	0	457	Luminal A	Stage II	51
138	TCGA-A8-A09W-01	0	30	Luminal B	Stage III	70
139	TCGA-A8-A09X-01	1	426	Triple Negative	Stage III	62
140	TCGA-A8-A0A1-01	0	365	Luminal A	Stage II	84
141	TCGA-A8-A0A2-01	0	579	Luminal A	Stage II	66
142	TCGA-A8-A0A4-01	0	396	Luminal A	Stage II	73
143	TCGA-A8-A0A6-01	0	640	Luminal A	Stage III	64
144	TCGA-A8-A0A7-01	0	30	HER2-enriched	Stage II	57
145	TCGA-A8-A0A9-01	0	822	Luminal B	Stage II	80
146	TCGA-A8-A0AB-01	0	518	Luminal B	Stage II	54
147	TCGA-A8-A0AD-01	0	1157	Luminal A	Stage I	83
148	TCGA-AN-A03X-01	0	10	Luminal A	Stage II	74
149	TCGA-AN-A03Y-01	0	10	Luminal B	Stage II	66
150	TCGA-AN-A041-01	0	7	Luminal B	Stage II	29
151	TCGA-AN-A046-01	0	10	Luminal A	Stage II	68
152	TCGA-AN-A049-01	0	19	Luminal B	Stage II	62
153	TCGA-AN-A04A-01	0	90	Luminal A	Stage III	36
154	TCGA-AN-A04C-01	0	54	HER2-enriched	Stage II	51
155	TCGA-AN-A04D-01	0	52	Triple Negative	Stage II	58
156	TCGA-AN-A0AJ-01	0	303	Luminal B	Stage II	79
157	TCGA-AN-A0AK-01	0	224	Luminal B	Stage II	76
158	TCGA-AN-A0AL-01	0	227	Triple Negative	Stage III	41
159	TCGA-AN-A0AM-01	0	5	Luminal B	Stage II	56
160	TCGA-AN-A0AR-01	0	10	Triple Negative	Stage II	55
161	TCGA-AN-A0AS-01	0	10	Luminal B	Stage III	70
162	TCGA-AN-A0AT-01	0	10	Triple Negative	Stage II	62
163	TCGA-AN-A0FD-01	0	196	Luminal A	Stage II	71
164	TCGA-AN-A0FF-01	0	172	Luminal B	Stage I	32
165	TCGA-AN-A0FK-01	0	213	Luminal B	Stage III	88
166	TCGA-AN-A0FL-01	0	231	Triple Negative	Stage II	62
167	TCGA-AN-A0FN-01	0	218	Luminal A	Stage I	61
168	TCGA-AN-A0FS-01	0	210	Luminal A	Stage I	55
169	TCGA-AN-A0FT-01	0	214	Luminal A	Stage II	63
170	TCGA-AN-A0FV-01	0	10	HER2-enriched	Stage II	58
171	TCGA-AN-A0FW-01	0	11	Luminal A	Stage III	67
172	TCGA-AN-A0FX-01	0	10	Triple Negative	Stage II	52
173	TCGA-AN-A0FY-01	0	10	Luminal B	Stage I	55
174	TCGA-AN-A0FZ-01	0	10	Luminal A	Stage III	45
175	TCGA-AN-A0G0-01	0	16	Triple Negative	Stage II	56
176	TCGA-AN-A0XL-01	0	163	Luminal A	Stage II	61
177	TCGA-AN-A0XN-01	0	10	Luminal A	Stage III	68
178	TCGA-AN-A0XO-01	0	375	Luminal A	Stage III	59
179	TCGA-AN-A0XP-01	0	9	Luminal A	Stage III	69
180	TCGA-AN-A0XR-01	0	10	Luminal B	Stage III	55
181	TCGA-AN-A0XS-01	0	10	Luminal A	Stage III	63
182	TCGA-AN-A0XT-01	0	10	Luminal A	Stage III	54
183	TCGA-AN-A0XU-01	0	10	Triple Negative	Stage II	54
184	TCGA-AN-A0XV-01	0	162	Luminal A	Stage III	67
185	TCGA-AN-A0XW-01	0	170	Luminal B	Stage III	36
186	TCGA-AO-A03L-01	0	2442	HER2-enriched	Stage III	34
187	TCGA-AO-A03M-01	0	1866	Luminal A	Stage I	29
188	TCGA-AO-A03N-01	0	2031	HER2-enriched	Stage II	59
189	TCGA-AO-A03O-01	1	2483	Luminal B	Stage II	69
190	TCGA-AO-A03P-01	1	2911	Luminal B	Stage II	54
191	TCGA-AO-A03U-01	1	1793	Triple Negative	Stage I	31
192	TCGA-AO-A03V-01	0	1351	Luminal A	Stage I	41
193	TCGA-AO-A0J2-01	0	997	Triple Negative	Stage I	41
194	TCGA-AO-A0J3-01	0	651	Luminal B	Stage II	67
195	TCGA-AO-A0J4-01	0	1587	Triple Negative	Stage I	41
196	TCGA-AO-A0J6-01	0	1140	Triple Negative	Stage II	61
197	TCGA-AO-A0J7-01	0	618	Luminal B	Stage II	71
198	TCGA-AO-A0J8-01	0	680	Luminal A	Stage II	61
199	TCGA-AO-A0J9-01	0	1613	Luminal A	Stage III	61
200	TCGA-AO-A0JA-01	0	655	Luminal A	Stage III	36
201	TCGA-AO-A0JC-01	0	1547	Luminal B	Stage II	64
202	TCGA-AO-A0JD-01	0	2190	Luminal B	Stage III	59
203	TCGA-AO-A0JE-01	0	2335	HER2-enriched	Stage III	53
204	TCGA-AO-A0JF-01	0	1980	Luminal A	Stage II	68
205	TCGA-AO-A0JG-01	0	798	Luminal A	Stage III	49
206	TCGA-AO-A0JI-01	0	1528	Luminal B	Stage II	56
207	TCGA-AO-A0JJ-01	0	1887	Luminal A	Stage II	54
208	TCGA-AO-A0JL-01	0	1683	Triple Negative	Stage III	59
209	TCGA-AO-A0JM-01	0	2184	Luminal B	Stage II	40
210	TCGA-AO-A124-01	0	3506	Triple Negative	Stage II	38
211	TCGA-AO-A125-01	0	3456	Luminal A	Stage II	72
212	TCGA-AO-A126-01	0	3307	Luminal A	Stage II	39
213	TCGA-AO-A128-01	0	3248	Triple Negative	Stage II	61
214	TCGA-AO-A129-01	0	3286	Triple Negative	Stage II	29
215	TCGA-AO-A12A-01	0	3112	Luminal A	Stage II	47
216	TCGA-AO-A12B-01	0	2989	Luminal B	Stage II	63
217	TCGA-AO-A12C-01	0	2372	Luminal A	Stage II	42
218	TCGA-AO-A12D-01	0	2515	HER2-enriched	Stage II	43
219	TCGA-AO-A12E-01	0	2142	Luminal A	Stage II	51
220	TCGA-AO-A12F-01	0	1842	Triple Negative	Stage II	36
221	TCGA-AO-A12G-01	0	1639	Luminal A	Stage II	75
222	TCGA-AO-A12H-01	0	1234	Luminal A	Stage II	69
223	TCGA-AQ-A04H-01	0	754	Luminal B	Stage III	61
224	TCGA-AQ-A04J-01	0	819	Triple Negative	Stage II	45
225	TCGA-AQ-A04L-01	0	3957	Luminal A	Stage II	48
226	TCGA-AR-A0TQ-01	0	2991	Luminal B	Stage III	27
227	TCGA-AR-A0TR-01	1	160	Luminal A	Stage II	68
228	TCGA-AR-A0TS-01	0	2558	Triple Negative	Stage II	46
229	TCGA-AR-A0TT-01	0	3316	Luminal B	Stage III	53
230	TCGA-AR-A0TU-01	0	709	Triple Negative	Stage II	35
231	TCGA-AR-A0TV-01	0	2288	Luminal B	Stage II	66
232	TCGA-AR-A0TW-01	0	3009	Luminal A	Stage III	50
233	TCGA-AR-A0TX-01	0	1972	HER2-enriched	Stage II	64
234	TCGA-AR-A0TY-01	1	1699	Luminal B	Stage II	54
235	TCGA-AR-A0TZ-01	1	3262	Luminal B	Stage III	43
236	TCGA-AR-A0U0-01	0	1988	Triple Negative	Stage II	73
237	TCGA-AR-A0U2-01	1	2551	Luminal B	Stage III	47
238	TCGA-AR-A0U3-01	0	4080	Luminal B	Stage II	59
239	TCGA-AR-A0U4-01	0	3261	Triple Negative	Stage II	54
240	TCGA-AR-A1AI-01	0	3296	Triple Negative	Stage II	47
241	TCGA-AR-A1AK-01	0	3159	Luminal A	Stage I	70
242	TCGA-AR-A1AL-01	0	2971	Luminal A	Stage III	60
243	TCGA-AR-A1AN-01	0	2920	Luminal A	Stage II	46
244	TCGA-AR-A1AP-01	0	2856	Luminal A	Stage I	80
245	TCGA-AR-A1AQ-01	0	3021	Triple Negative	Stage II	49
246	TCGA-AR-A1AR-01	1	524	Triple Negative	Stage III	50
247	TCGA-AR-A1AS-01	0	1150	Luminal A	Stage II	54
248	TCGA-AR-A1AT-01	1	1272	HER2-enriched	Stage II	62
249	TCGA-AR-A1AU-01	0	2868	Luminal A	Stage III	39
250	TCGA-AR-A1AV-01	0	1864	Luminal B	Stage II	68
251	TCGA-AR-A1AW-01	0	2632	Luminal A	Stage II	65
252	TCGA-AR-A1AX-01	0	2629	Luminal A	Stage I	64
253	TCGA-AR-A1AY-01	0	1026	Triple Negative	Stage I	65
254	TCGA-AR-A256-01	1	2854	Triple Negative	Stage II	45
255	TCGA-B6-A0I5-01	0	8556	Luminal A	Stage II	49
256	TCGA-B6-A0I9-01	1	362	HER2-enriched	Stage IV	62
257	TCGA-B6-A0IA-01	0	8391	Luminal A	Stage II	51
258	TCGA-B6-A0IB-01	1	3941	Luminal B	Stage IV	64
259	TCGA-B6-A0IG-01	1	4456	Luminal A	Stage II	50
260	TCGA-B6-A0IH-01	1	3418	Luminal A	Stage III	81
261	TCGA-B6-A0IK-01	1	571	Triple Negative	Stage III	63
262	TCGA-B6-A0IM-01	1	3873	Luminal B	Stage II	75
263	TCGA-B6-A0IO-01	0	5042	Luminal A	Stage II	66
264	TCGA-B6-A0IP-01	1	3926	Luminal A	Stage I	74
265	TCGA-B6-A0IQ-01	0	4285	Triple Negative	Stage III	40
266	TCGA-B6-A0RG-01	0	2082	Triple Negative	Stage II	26
267	TCGA-B6-A0RH-01	1	6456	HER2-enriched	Stage II	51
268	TCGA-B6-A0RI-01	0	7126	Luminal A	Stage III	44
269	TCGA-B6-A0RL-01	1	2469	Luminal B	Stage II	60
270	TCGA-B6-A0RN-01	0	8008	Triple Negative	Stage I	60
271	TCGA-B6-A0RO-01	0	4929	Luminal A	Stage III	71
272	TCGA-B6-A0RP-01	1	3126	Luminal A	Stage III	73
273	TCGA-B6-A0RQ-01	1	4267	Luminal A	Stage II	68
274	TCGA-B6-A0RS-01	1	3063	Triple Negative	Stage II	38
275	TCGA-B6-A0RT-01	0	2721	Triple Negative	Stage III	39
276	TCGA-B6-A0RU-01	0	8605	Triple Negative	Stage I	49
277	TCGA-B6-A0RV-01	0	5156	Luminal A	Stage III	42
278	TCGA-B6-A0WT-01	0	5739	Luminal A	Stage II	61
279	TCGA-B6-A0WV-01	1	2417	Luminal B	Stage II	67
280	TCGA-B6-A0WX-01	1	639	Triple Negative	Stage III	40
281	TCGA-B6-A0WY-01	1	3461	Luminal A	Stage III	40
282	TCGA-B6-A0WZ-01	0	6292	Luminal A	Stage II	50
283	TCGA-B6-A0X0-01	1	3945	Luminal A	Stage I	54
284	TCGA-B6-A0X4-01	1	860	Luminal A	Stage II	62
285	TCGA-B6-A0X5-01	1	2097	Luminal B	Stage II	61
286	TCGA-BH-A0AU-01	0	1914	Luminal B	Stage II	45
287	TCGA-BH-A0AV-01	0	1820	Triple Negative	Stage I	52
288	TCGA-BH-A0AW-01	0	622	HER2-enriched	Stage II	56
289	TCGA-BH-A0AY-01	0	777	Luminal B	Stage II	62
290	TCGA-BH-A0AZ-01	0	1919	Luminal A	Stage III	47
291	TCGA-BH-A0B0-01	0	2477	Luminal A	Stage I	56
292	TCGA-BH-A0B1-01	0	1148	Luminal A	Stage II	66
293	TCGA-BH-A0B3-01	0	1203	Triple Negative	Stage II	53
294	TCGA-BH-A0B4-01	0	1191	Luminal A	Stage III	65
295	TCGA-BH-A0B5-01	0	2136	Luminal B	Stage III	40
296	TCGA-BH-A0B7-01	0	2559	HER2-enriched	Stage II	42
297	TCGA-BH-A0B8-01	0	1569	Luminal A	Stage I	64
298	TCGA-BH-A0B9-01	0	1572	Triple Negative	Stage I	44
299	TCGA-BH-A0BA-01	0	1132	Luminal A	Stage III	51
300	TCGA-BH-A0BC-01	0	974	Luminal A	Stage III	60
301	TCGA-BH-A0BD-01	0	554	Luminal B	Stage II	47
302	TCGA-BH-A0BF-01	1	1324	Luminal B	Stage II	56
303	TCGA-BH-A0BG-01	0	1871	Triple Negative	Stage I	73
304	TCGA-BH-A0BJ-01	0	660	Luminal A	Stage II	41
305	TCGA-BH-A0BL-01	0	2278	Triple Negative	Stage I	35
306	TCGA-BH-A0BM-01	0	1876	Luminal A	Stage II	54
307	TCGA-BH-A0BO-01	0	2197	Luminal A	Stage I	54
308	TCGA-BH-A0BP-01	1	2296	Luminal A	Stage I	76
309	TCGA-BH-A0BQ-01	0	2255	Luminal A	Stage I	39
310	TCGA-BH-A0BR-01	0	2330	Luminal A	Stage I	59
311	TCGA-BH-A0BT-01	0	2365	Luminal A	Stage II	56
312	TCGA-BH-A0BV-01	0	1519	Luminal A	Stage II	78
313	TCGA-BH-A0BW-01	0	2371	Triple Negative	Stage I	71
314	TCGA-BH-A0BZ-01	0	2255	Luminal B	Stage III	59
315	TCGA-BH-A0C0-01	0	1270	Luminal B	Stage II	62
316	TCGA-BH-A0C1-01	1	1411	Luminal A	Stage III	61
317	TCGA-BH-A0C3-01	0	2709	Luminal B	Stage I	47
318	TCGA-BH-A0C7-01	0	2767	Luminal B	Stage II	48
319	TCGA-BH-A0DD-01	0	2486	Luminal B	Stage II	58
320	TCGA-BH-A0DE-01	0	2372	Luminal A	Stage II	62
321	TCGA-BH-A0DG-01	0	2041	Luminal A	Stage II	30
322	TCGA-BH-A0DH-01	0	1156	Luminal A	Stage II	63
323	TCGA-BH-A0DI-01	0	912	Luminal A	Stage II	63
324	TCGA-BH-A0DK-01	0	423	Luminal A	Stage II	49
325	TCGA-BH-A0DO-01	0	1644	Luminal A	Stage I	78
326	TCGA-BH-A0DP-01	0	476	Luminal A	Stage II	60
327	TCGA-BH-A0DQ-01	0	98	Luminal A	Stage II	42
328	TCGA-BH-A0DS-01	0	78	Luminal A	Stage III	71
329	TCGA-BH-A0DT-01	0	2403	Luminal A	Stage II	41
330	TCGA-BH-A0DX-01	0	2156	Luminal A	Stage I	62
331	TCGA-BH-A0DZ-01	0	495	HER2-enriched	Stage II	43
332	TCGA-BH-A0E0-01	0	134	Triple Negative	Stage III	38
333	TCGA-BH-A0E1-01	0	477	Luminal A	Stage II	52
334	TCGA-BH-A0E2-01	0	435	Luminal A	Stage III	49
335	TCGA-BH-A0E6-01	0	293	Triple Negative	Stage I	69
336	TCGA-BH-A0E7-01	0	1363	Luminal A	Stage II	79
337	TCGA-BH-A0E9-01	0	2489	Luminal A	Stage II	53
338	TCGA-BH-A0EA-01	1	991	Luminal A	Stage II	72
339	TCGA-BH-A0EB-01	0	745	Luminal A	Stage I	69
340	TCGA-BH-A0EE-01	0	943	HER2-enriched	Stage II	68
341	TCGA-BH-A0EI-01	0	1926	Luminal A	Stage II	51
342	TCGA-BH-A0GY-01	0	923	Luminal A	Stage II	67
343	TCGA-BH-A0GZ-01	0	328	Luminal A	Stage II	62
344	TCGA-BH-A0H0-01	0	461	Luminal B	Stage I	69
345	TCGA-BH-A0H3-01	0	1928	Luminal A	Stage I	46
346	TCGA-BH-A0H5-01	0	1620	Luminal A	Stage I	45
347	TCGA-BH-A0H6-01	0	747	Luminal A	Stage I	82
348	TCGA-BH-A0H7-01	0	702	Luminal A	Stage III	65
349	TCGA-BH-A0H9-01	0	1247	Luminal A	Stage II	69
350	TCGA-BH-A0HA-01	0	1611	Luminal A	Stage I	31
351	TCGA-BH-A0HB-01	0	806	Luminal A	Stage I	55
352	TCGA-BH-A0HF-01	0	727	Luminal A	Stage I	77
353	TCGA-BH-A0HI-01	0	620	Luminal A	Stage I	78
354	TCGA-BH-A0HK-01	0	178	Luminal A	Stage II	81
355	TCGA-BH-A0HO-01	0	76	Luminal A	Stage II	48
356	TCGA-BH-A0HP-01	0	414	Luminal A	Stage III	65
357	TCGA-BH-A0HQ-01	0	1121	Luminal A	Stage II	56
358	TCGA-BH-A0HU-01	0	392	Luminal B	Stage I	52
359	TCGA-BH-A0HW-01	0	1561	Luminal B	Stage I	62
360	TCGA-BH-A0HX-01	0	829	Luminal A	Stage II	54
361	TCGA-BH-A0HY-01	0	1545	HER2-enriched	Stage I	60
362	TCGA-BH-A0RX-01	0	170	Triple Negative	Stage II	59
363	TCGA-BH-A0W3-01	0	728	Luminal B	Stage II	58
364	TCGA-BH-A0W4-01	0	759	Luminal A	Stage II	46
365	TCGA-BH-A0W5-01	0	1288	Luminal A	Stage II	77
366	TCGA-BH-A0W7-01	0	1363	Luminal A	Stage I	49
367	TCGA-BH-A0WA-01	0	701	Triple Negative	Stage I	82
368	TCGA-BH-A18F-01	0	1001	Luminal B	Stage II	50
369	TCGA-BH-A18H-01	0	652	Luminal A	Stage I	63
370	TCGA-BH-A18I-01	0	1093	Luminal A	Stage II	53
371	TCGA-BH-A18J-01	1	612	Luminal B	Stage IV	56
372	TCGA-BH-A18L-01	1	811	Luminal B	Stage II	50
373	TCGA-BH-A18M-01	1	2207	Luminal A	Stage II	39
374	TCGA-BH-A18N-01	1	1148	Luminal A	Stage II	88
375	TCGA-BH-A18P-01	1	921	HER2-enriched	Stage I	60
376	TCGA-BH-A18Q-01	1	1692	Triple Negative	Stage II	56
377	TCGA-BH-A18R-01	1	1142	HER2-enriched	Stage I	50
378	TCGA-BH-A18S-01	1	2009	Luminal A	Stage I	79
379	TCGA-BH-A18T-01	1	224	Triple Negative	Stage II	70
380	TCGA-BH-A18U-01	1	1563	Luminal B	Stage III	72
381	TCGA-BH-A18V-01	1	1556	Triple Negative	Stage II	48
382	TCGA-BH-A1EO-01	1	2798	Luminal A	Stage II	68
383	TCGA-BH-A1ES-01	1	3462	Luminal A	Stage II	35
384	TCGA-BH-A1ET-01	1	2520	Luminal A	Stage II	55
385	TCGA-BH-A1EU-01	1	1286	Luminal A	Stage I	83
386	TCGA-BH-A1EW-01	1	1694	Triple Negative	Stage II	38
387	TCGA-BH-A1FC-01	1	3472	Triple Negative	Stage II	78
388	TCGA-C8-A12L-01	0	363	HER2-enriched	Stage II	67
389	TCGA-C8-A12M-01	0	358	Luminal B	Stage II	70
390	TCGA-C8-A12N-01	0	358	Luminal A	Stage II	58
391	TCGA-C8-A12O-01	0	385	Luminal A	Stage II	50
392	TCGA-C8-A12P-01	0	358	HER2-enriched	Stage II	55
393	TCGA-C8-A12Q-01	1	385	HER2-enriched	Stage III	78
394	TCGA-C8-A12U-01	0	385	Luminal B	Stage I	46
395	TCGA-C8-A12V-01	0	385	Triple Negative	Stage II	55
396	TCGA-C8-A12W-01	0	385	Luminal B	Stage III	49
397	TCGA-C8-A12X-01	0	385	Luminal B	Stage II	62
398	TCGA-C8-A12Y-01	0	1476	Luminal A	Stage II	44
399	TCGA-C8-A12Z-01	0	382	HER2-enriched	Stage II	45
400	TCGA-C8-A130-01	0	370	HER2-enriched	Stage III	52
401	TCGA-C8-A131-01	0	411	Triple Negative	Stage III	82
402	TCGA-C8-A132-01	0	383	Luminal A	Stage II	56
403	TCGA-C8-A134-01	0	383	Triple Negative	Stage II	52
404	TCGA-C8-A135-01	0	393	HER2-enriched	Stage II	64
405	TCGA-C8-A137-01	0	379	HER2-enriched	Stage II	34
406	TCGA-C8-A138-01	0	380	HER2-enriched	Stage III	54
407	TCGA-C8-A1HF-01	0	332	HER2-enriched	Stage II	48
408	TCGA-C8-A1HG-01	0	345	Luminal B	Stage II	50
409	TCGA-C8-A1HI-01	0	343	Luminal A	Stage III	40
410	TCGA-C8-A1HJ-01	0	5	Triple Negative	Stage II	53
411	TCGA-C8-A1HL-01	0	317	Luminal B	Stage III	38
412	TCGA-C8-A1HM-01	0	375	Luminal B	Stage II	74
413	TCGA-C8-A1HN-01	0	394	Luminal B	Stage II	56
414	TCGA-C8-A26X-01	0	376	Triple Negative	Stage II	58
415	TCGA-C8-A26Y-01	0	394	Triple Negative	Stage II	90
416	TCGA-C8-A27B-01	0	439	Triple Negative	Stage II	48
417	TCGA-D8-A13Y-01	0	1728	Luminal B	Stage I	52
418	TCGA-D8-A140-01	0	403	Luminal B	Stage II	62
419	TCGA-D8-A142-01	0	425	Triple Negative	Stage II	74
420	TCGA-D8-A143-01	0	431	Triple Negative	Stage II	51
421	TCGA-D8-A145-01	0	410	Luminal A	Stage II	80
422	TCGA-D8-A1JF-01	0	366	Triple Negative	Stage III	79
423	TCGA-D8-A1JG-01	0	1612	Triple Negative	Stage II	62
424	TCGA-D8-A1JL-01	0	611	Triple Negative	Stage II	72
425	TCGA-D8-A1XK-01	0	441	Triple Negative	Stage I	55
426	TCGA-D8-A1XQ-01	0	499	Triple Negative	Stage II	69
427	TCGA-D8-A27F-01	0	488	Triple Negative	Stage II	40
428	TCGA-D8-A27H-01	0	397	Triple Negative	Stage II	72
429	TCGA-D8-A27M-01	0	410	Triple Negative	Stage II	59
430	TCGA-E2-A105-01	0	1308	Luminal A	Stage II	79
431	TCGA-E2-A106-01	0	2541	Luminal A	Stage I	34
432	TCGA-E2-A107-01	0	1047	Luminal B	Stage III	54
433	TCGA-E2-A109-01	0	1417	Luminal B	Stage II	64
434	TCGA-E2-A10A-01	0	1229	Luminal B	Stage II	41
435	TCGA-E2-A10B-01	0	1141	Luminal A	Stage II	67
436	TCGA-E2-A10C-01	0	1220	Luminal B	Stage II	54
437	TCGA-E2-A10E-01	0	865	Luminal A	Stage II	64
438	TCGA-E2-A10F-01	0	878	Luminal A	Stage II	47
439	TCGA-E2-A14N-01	0	1434	Triple Negative	Stage II	37
440	TCGA-E2-A14O-01	0	1359	Luminal B	Stage III	76
441	TCGA-E2-A14P-01	0	1246	HER2-enriched	Stage III	79
442	TCGA-E2-A14Q-01	0	1163	Luminal A	Stage II	50
443	TCGA-E2-A14R-01	0	1174	Triple Negative	Stage II	62
444	TCGA-E2-A14T-01	0	2311	Luminal A	Stage II	52
445	TCGA-E2-A14V-01	0	1042	HER2-enriched	Stage II	53
446	TCGA-E2-A14W-01	0	974	Luminal B	Stage II	78
447	TCGA-E2-A14X-01	0	972	Triple Negative	Stage III	55
448	TCGA-E2-A14Z-01	1	563	Luminal A	Stage I	64
449	TCGA-E2-A150-01	0	1935	Triple Negative	Stage II	48
450	TCGA-E2-A152-01	0	2128	HER2-enriched	Stage I	56
451	TCGA-E2-A153-01	0	707	Luminal A	Stage II	51
452	TCGA-E2-A154-01	0	591	Luminal A	Stage I	68
453	TCGA-E2-A155-01	0	640	Luminal B	Stage II	58
454	TCGA-E2-A156-01	0	726	Luminal A	Stage I	61
455	TCGA-E2-A158-01	0	450	Triple Negative	Stage II	43
456	TCGA-E2-A159-01	0	762	Triple Negative	Stage II	50
457	TCGA-E2-A15A-01	0	710	Luminal B	Stage III	45
458	TCGA-E2-A15C-01	0	694	Luminal A	Stage I	61
459	TCGA-E2-A15D-01	0	526	Luminal A	Stage II	47
460	TCGA-E2-A15E-01	0	630	Luminal A	Stage II	40
461	TCGA-E2-A15F-01	0	658	Luminal A	Stage I	64
462	TCGA-E2-A15G-01	0	554	Luminal A	Stage II	76
463	TCGA-E2-A15H-01	0	393	Luminal A	Stage II	38
464	TCGA-E2-A15I-01	0	1692	Luminal A	Stage II	44
465	TCGA-E2-A15J-01	0	1640	Luminal A	Stage I	51
466	TCGA-E2-A15K-01	0	275	Luminal B	Stage II	58
467	TCGA-E2-A15L-01	0	626	Luminal B	Stage II	65
468	TCGA-E2-A15M-01	1	336	Luminal B	Stage II	66
469	TCGA-E2-A15O-01	0	1545	Luminal A	Stage I	89
470	TCGA-E2-A15P-01	0	595	Luminal A	Stage I	61
471	TCGA-E2-A15R-01	0	1732	Luminal A	Stage III	64
472	TCGA-E2-A15S-01	0	428	Luminal B	Stage II	34
473	TCGA-E2-A15T-01	0	1563	Luminal B	Stage II	65
474	TCGA-E2-A1AZ-01	0	2329	Triple Negative	Stage II	63
475	TCGA-E2-A1B0-01	0	1631	HER2-enriched	Stage III	50
476	TCGA-E2-A1B1-01	0	2653	Luminal A	Stage II	45
477	TCGA-E2-A1B4-01	1	1004	Luminal A	Stage III	74
478	TCGA-E2-A1B6-01	0	867	Triple Negative	Stage II	44
479	TCGA-E2-A1BC-01	0	501	Luminal A	Stage I	63
480	TCGA-E2-A1BD-01	0	1133	Luminal A	Stage II	53
481	TCGA-E2-A1L7-01	0	1836	Triple Negative	Stage III	40
482	TCGA-E2-A1LG-01	0	1523	Triple Negative	Stage II	50
483	TCGA-E2-A1LH-01	0	3247	Triple Negative	Stage I	59
484	TCGA-E2-A1LI-01	0	3121	Triple Negative	Stage II	57
485	TCGA-E2-A1LK-01	1	266	Triple Negative	Stage III	84
486	TCGA-E2-A1LL-01	0	1309	Triple Negative	Stage III	73
487	TCGA-E2-A1LS-01	0	1604	Triple Negative	Stage I	46
488	TCGA-E9-A1ND-01	0	1266	Triple Negative	Stage II	75
489	TCGA-E9-A22G-01	0	1239	Triple Negative	Stage III	47
490	TCGA-EW-A1OV-01	0	789	Triple Negative	Stage II	56
491	TCGA-EW-A1OW-01	0	694	Triple Negative	Stage II	58
492	TCGA-EW-A1P1-01	0	1210	Triple Negative	Stage III	68
493	TCGA-EW-A1P4-01	0	907	Triple Negative	Stage II	43
494	TCGA-EW-A1P7-01	0	915	Triple Negative	Stage II	59
495	TCGA-EW-A1P8-01	1	239	Triple Negative	Stage III	58
496	TCGA-EW-A1PB-01	0	608	Triple Negative	Stage III	70
